# Supplementary material for: Genetic diversity of arsenic accumulation in rice and QTL analysis of methylated arsenic in rice grains
Source: Rice (N Y). 2013 Jan 11;6:3. doi: 10.1186/1939-8433-6-3 (PMC5394917; doi:10.1186/1939-8433-6-3)
Supplement: Supplementary file 3 — Additional file 3: List of 307 SNPs used for genotyping of the F2 population derived from a cross between Koshihikari and Padi Perak. (XLS 104 KB) [file 12284_2012_38_MOESM3_ESM.xls]

## Sheet: Sheet1
	IDa	Chromosome	Position (bp) (Pseudmolecule build4)	Sequence	Koshihikari	Padi Perak (WRC49)
1	AE01000001	1	30071	TCCTGGAATTATTAACCATAACCTATTAACCTAGTGATATTTATGTTTTCTTTACCGTCC[A/G]TATCGTTTTTCCTGCCAACCATTATCTTGGAGGAATACATTAAGCCCATTTTCTGATCTA	TT	CC
2	AE01000575	1	2178245	AGTGGTTATGTAAATTAAAAACAACAATTAATCTCTTGATATGTTGGAGAACACATGCAT[A/G]TCAATTTATAGTAGTCTTCTCCTGAGAAGTTTCCTATTGGACGCTAGCTTATCCATCAGA	AA	GG
3	AE01001595	1	3404707	ACCATACTTGATAATGCTATGTAGAAATACAGACTTCTTTTTTTCGTGTCTCCCCGTATT[A/G]AATTTGCGCAATTAATTTGCAGTGATGCGTTTTTTTTCTCTATATCAGCAGTTAGGAGAT	AA	GG
4	AE01001634	1	3825058	GGATCTATGTCAATCCACCGCCGTGAGAGGTAATCCACTTTCCTTCATATTATTAGATCT[A/G]CATCTTGTGATTGCCATGTTAACCGTTAGATCTAGTGTTGCTACCAGTGGGCAAAGCGCT	CC	TT
5	AE01001893	1	4565082	AGGGAGTATATTATATCTGAATCGAGGTCGACGCGTCCGTCCAGCTAATTGGTTCTCATT[T/C]GATTTGCCCATGCTCGAGTTGACATTTTTTTGGGTCCTCGAGCTCTCTCTCGCTCAAGGT	GG	AA
6	AE01002154	1	5442909	ACAGTCAGAAACAGCATCCTGATGCTATTCTTTCTTTTGGGGGAATCGTCATGAATGTAT[T/C]CATATGACCATGCATTCGCTCTGTACATATTGTTCCCTTAATTTAGCTTTCAATAGAATA	AA	GG
7	AE01002554	1	6152823	AAGGCTGACCTCCTACAAAAGCGTGGCATTGACAGACACTCGGACTATCCTTTCTACACC[T/C]AAGAGCTTAAGACGGTGAACCACATCTTTCTTGACTGTGTATTCACTTGCCAGGTCTCGT	GG	AA
8	AE01003105	1	6734776	AAGGCCCAAAACAAAAGGCCCATTAAGCCCTACGAAGTTTCATCGTGTGCGGTTGGGCAC[A/T]GAGACAAGAGTTTATGCTGCTCAGCCATCCATCCGCGACGTGGCGATACCCCGCCTCCGT	AA	TT
9	AE01003274	1	7488986	GCATCGCCTGTCGCCGGCCACCGACGCCCTCCTCCTCTCCTGCCTCTCCCCGCGGCCGAC[T/C]TGCCCAGAGAAGTGAGAGAGAGACTGAGAGGAGGAAGGGAGATAAGAGGGGAGAGAAGAA	TT	CC
10	AE01003285	1	7813555	GATGGCCGCTTCATTCTTCGCCAGCGCCGCGCCTATGTGTACAGATAAAGACCCGACGCC[A/C]GCCTACGCGCCACATGCGAGATGCACACACGCACACACCGTACGCCAGCGACCGACGACG	TT	GG
11	AE01003290	1	8289983	TACAATTGCCCTAAATACAAAACACTGTTCCTGTTGGATGCTGTATAGTAAAAAAGATCG[T/C]TGTCGAACAAGTCTTTGTAGACAGTAAGACACCCATGATAACTTCGTCAATATCAAGATA	TT	CC
12	AE01003297	1	8581928	ATCAATGGCACCGGCAAGGCCCTTATCTCCAGGGCCTCCCTCGCCTCCGCTGCTAACGCC[A/G]CCTAATGGTGGCCTCCATTCCCGCGGATCCGGAGCCCTCATCGCCACACCGTCTGCCATC	GG	AA
13	AE01003300	1	9036538	AACATATTATCATCGGTCGATTGGATTGATTGTCTTTATATCATATTTATCTAAGCGTTA[A/G]AATTTAGATCGGGCATATAACCTATTGTTTAAGACCATATCGACATCGGCTAGTACTGAT	TT	CC
14	AE01003323	1	9582913	CCACAGCAATCATCCAGACAAGATAAGGTGAAGCAAGGTCCCGCTGATTCAAAGCTTAAT[A/C]TGGACATGAAAGGTAGCATCAGGACAAAGAAGACGGACGTTAGCATTTCATTTGATCTAT	AA	CC
15	AE01003666	1	13810434	GCTACGGCAGAAGCTGGCCTTTATTAAGTGCAAATGAATTTGGATCACAACTCAACAATG[T/C]TTCCACTCGCCATGCCACTCTCCTCTGAACACAAAGAGGGAGAGAGAGGAGGGAGAGAAG	AA	GG
16	AE01003743	1	14721424	AATATTTTGGCACATTGTACAATTATCTAGATCAATCTCTACAAGGCGTTTAAGCATACC[T/C]ATCCATGATGGGAAAGATGAGCTCTTGCAGGATTTGACATTCAGAACGCGAAGCTCATCA	GG	AA
17	AE01004169	1	16013124	ATCATCTTCTTTCTCTACAATCTAGTACTCTTCAAGTCTTGATTGTCATTTTATCGCACC[A/T]ATACATAGCTAGATAAATCTTCATTTGCAACTTTTGCGTACTTTATATCCCTCGCATGGC	AA	TT
18	AE01004182	1	16578482	TAAAATAATGGTGAATTAGCTATGCTTACAATGCATATTTGCTTTCAAATAATATAGTTC[T/C]ACGAGAATAACATGTTGCACGGATTTATCTATAACTTAATATAAATATTTGGATTTTTCC	AA	GG
19	AE01004426	1	20319451	AACAAGGGGGCCACAAACAGTGAAAGCTCCAGCAACCCAATCACTGCAGTGGCGGACGCA[A/G]CTTTAAAATATAGATGGGACGGAGAACGGAGATGTTCACTCGATAAGAGCAATCGAACAC	GG	AA
20	AE01004668	1	21061574	CGAGTGGCATACAGCAAAATTTCCCTATTTTGTTTGCAAAAACAAAACAAAAAAGATTCG[T/G]TTCCCCCATAAAAATCGGAAGGACACCAACAAAATGTTTCTCTTCTTGGACTCCCCCGTA	AA	CC
21	AE01004676	1	21786814	ATCCATAATCCATTGATTTCCATCAGAGATTGTTGTTTTCCACCATCAACTTGTGGTCCA[A/G]CTTCCAAGGAACTATATACTTGGACTGATCTGATCTTTTTCCTCTTCATTCTGTCACTGT	AA	GG
22	AE01005604	1	27707924	CCGTATATAGTGAAACATCATGAGTACACTAGCTGAAACATTGTAAAACTACTGGTTTAA[A/T]CATCAAAACAAACCATATGCAACATTAAAAAAATTAATAAAAAACTAAAATATTTTTTTG	TT	AA
23	AE01005778	1	28118190	CGATACATGTTTTTCTGGATTCCAATGGTCAGACCGGAATCTAGTGAGCGGTCTAACCAC[T/C]AGGACTACACTGGTATAACCGGCGGCGAACAATCAATCAGACCGGCGACGGTGAGAAGGC	CC	TT
24	AE01005996	1	29462657	ATATCTTTATAGTAAAAATTAATGTTTGCAGTGTCATAATTGCAAATCCCTGGTGATTCA[A/C]CAGGCTGCCCCGGCCCTCAAGGCTAGAACAATATTCTGCTTTTCGCCGGTTCGGCCCGGC	AA	CC
25	AE01006120	1	31289365	TCATTATCCGAACGCCCATTATCAGCCGTAGGACAGTTCCAACTTGCCACAGACAGCGAT[A/G]AGGTAACCCCACAGACAGCGATGAGGTAACCCCGGACGATCGACCAGGATCAACGTTACA	AA	GG
26	AE01006137	1	32255716	TTTCCTGCAACTAGTCATAAACTGACAGTTTGGTAGGAGCAAAGCGTGCACGGGGCAGCA[T/G]ATTATAAATGGTCTTTGTCTGTAGCTGTAGGCCACGCATTTTTGTGCTACTGATATCAAC	TT	GG
27	AE01006886	1	34057454	TAGCATCAAAATTGGGCATTCTTCACTTCTCATTGTAGCATCAAGAATTTGTTGCAAGTT[T/C]CAACCGACAAAACAAAGCTAAACTACAGGCATATATTTAGTTAATTATCATGTTGAATAT	TT	CC
28	AE01007097	1	34928803	GCGTCTATCTTCCGGCTAGTAGCTAGCGCGCGCGAGAGCCGAAGCTGCGTCGGCGGGGTT[A/G]GTTCAGATGTGTGATAACTGCGCAGACGACAGCGGCTGTGGACGAGAACGTCGATGAGGG	GG	AA
29	AE01007941	1	37971377	AATCTTTACACATGCATGTAGGAGTATTCGTTAAGGACTAGTGGACTACTAATTCAGGGG[A/G]AAAAAAATTCTCTGGGGCGGAGCCCCAATCCTCAGCGCGTGAGGCACCATTCTAGATAGG	CC	TT
30	AE01007950	1	38439029	GCATAAGTTGCAGTCAGTACTACTACTGCACCTGATCCGAATCCGTTTTTACTGTACACT[A/G]GTGGTACAAATGATCTTACGTTTGATATTTCTGTCACCCAATTCTACTTACTGGCTACTA	TT	CC
31	AE01007961	1	38901094	ACGGCTATGGCGCTAGCAAACGCCATATAAGGCGTGCACGGTGCACCACATACCAGGGCT[A/G]TGTTTAATTTCTTTCAAAATTAAAAGTTTAGGTTAAAATTGGTACGATTTGACTGAAAAG	AA	GG
32	AE01007980	1	39800678	ACTCCTACTCCTACTACTAGTACCGGAGTCATGTTCACGCTGTGCCCTGTTGGTTTGAAC[T/C]GTGGACCAGTGGTCAAAACGAAAAACGGATCAGTCCCCTGCTCACGTTACGTTAATTTGG	CC	TT
33	AE01008000	1	40752631	CGAGTATCGTCTTCAACCTCGAGATCTGTCACAAGGTAAAACCAGATAAATACACACCCA[T/C]ATTGACATGCCAATCTTACAGCAAGAAGCTAGCAGTTCTTCATCAAATTGGGGGGGAAAA	GG	AA
34	AE01008010	1	41205386	TCTTCTCCCAATTCGGCAAGTAATAGTTGTTGTATTGTCTCTTTCTTTTTCGTTTGTTCA[T/C]GCTATGTCTAGGAACGCTATGTCTGGGATCTCTCCCGGACTAGTAACATTTCTTTGTTTT	AA	GG
35	AE01008448	1	42322366	ATGTGTATTAGTATATATATAAGAAGAGAATCATGGTGATGAGAGAGAAAAGAACATGTG[A/C]CTGCATCTGCAGCAACAAGTGGAGAGAGAAAGAATGGAGTAGAATTCAGTGGAGAAAAGG	TT	GG
36	AE01008680	1	43191692	GGGGCGACGGCCGGCCCAGCTATGGCCCGCGCCGCCCCACCCCGGCCCATACCACAGTTT[A/T]GCTTTCTCGCTACCGCATCGTTGCGCCAACGCTTCGTCTTCGCACAAGGACCGCGACTCC	TT	AA
37	AE01008748	1	43639927	GGCGGCGCCGACGAGGATGACGAGTATCCTGCTCTACGCCGTTGGGCCAAGGAGTACACC[A/T]CGGATGAGACCGTGATGCAGTGCCTGCCGAGCAGAGAGCACCTCGCTGCCTTCTTCGCTG	TT	AA
38	AE01008895	1	44032319	TCCGCTCTGGGTGGATAGCGCTTCGCTGCCAAAACGGCAGCCACGCCGCGTTTACTGTCC[A/G]GTGGCTACTTCATAGGCCGAAACATTGAGCCCATGGGCTCAAGGCCCATGTAAAGCCCAC	GG	AA
39	AE02000044	2	1002958	GATTTCCACTCAATTAGAAACCTTAGATCCTTGAAGGTACTTGGCACCCGCAGCTTATCT[T/C]CATATCTGCAGCAAGAGGCCTCTGGGATGTGGTTCCGACTGGAAAGTCTAATGATTGATG	CC	TT
40	AE02000053	2	1968779	TATGTATATTTATTAGTACCTTTTATGCCTTTCATAATTGAATGGATTGACATGGCTGGC[A/G]AATGTCTGTGTTGCTTTAATATGCCCTCATTTGGGCTTTTATGTACTAGGGTTAGTTCGT	AA	GG
41	AE02000187	2	2399773	ATTGCAAACAGAGTTGTTAATCTAAGCATAGCAAACTTCTTTCACCAAATATGATTCTTC[T/C]AATATTGACAGTTTTCATTTTCTTGTATTGAACAGATTTGGTTTATGGGCGAGTTTTCTC	TT	CC
42	AE02000270	2	2837956	TAAAATTATCTTCACTCGTTGCAACACGCATGTATTTTGTGCTAGTAGTTCTTTTTTTTT[A/T]AAAAAAAAAGTATGTCTATATTAGGGATTTCTGATACTCAAATTTACTTTACATTTTTTC	AA	TT
43	AE02000972	2	4897480	CTGAATAATATTTTCGGGGAGTAGGTTAATTAAGAGTGTATACACTCAATTAATTTCATG[A/G]TATACCGACAGGTTCTCGGGGTGAGCTTATTTTATTTCAGGATAATGATGTGCAACCAAG	CC	TT
44	AE02000990	2	5749799	TCTGGTCAACAGCGACCTTGATAGCCAACAGAAACTAACGGATTTGGATCCGGTGCAACA[A/C]CTAGTGTGAGCAGTCACACTAGGAACTTTTGATGCAAATCCAAGGGTCTAGAATCTACAA	CC	AA
45	AE02001699	2	8425289	GTTGATTGAATACATGCGAATCACTAAACTATCGCTTTGTTTCTTCGAGCAGAAGCAGAA[A/T]GTCCATTTAGGGTTTGTTTGGTTCCCGGTCAAGGTTGGATGGGAGATGACGGTCCATATT	TT	AA
46	AE02001759	2	8859499	TACTGCATACATTAGCTAAGCACAATTTAATACAATATTTAAGCAGTTAATAAGTTTTCC[A/G]TAGTCAAAATTGTGTTAGCCATTTTTTAGCAAATAAGGCTAGAGTTGATTCCTTTTCTGG	TT	CC
47	AE02001821	2	9269796	AGTATGGTTCCCAAACCTGTGTTCTCTTGAGATTCGAAATTGCTCCAAGTTGTCATTGCC[A/C]CCCATGCCTCACAATACCATGCTAACACGTGTTACTGTGAAAGAAGATAATCAAGCAAAG	AA	CC
48	AE02002124	2	17568045	AGCAGACGAGTACTCACCATCAGCCTTGACTACCAAAACATGCTTGCTAGGGCAGTCACG[T/C]TGCATGTGCCTAAAGCCCTTGCATCGGTGGCACTGAACATCTCTTGTTCTACCCGTGGAA	AA	GG
49	AE02002133	2	18045697	TACACGTCATCGCCCATCCGTATCGCATCGCCCGTTGCGTCATCTTGCCATTGCCGGTGT[A/G]GGGGAGGAAGGCCGCCGTTGTGGGGAGGAGGAGCTTGGCTAGCGTTGGGGAGAAAGAGCT	AA	GG
50	AE02002315	2	18924056	TTGATTCAAATTGGAACGATCTTTGTGTGTGTAGGAAAGTTTCGATACGATAGAAAAATT[A/G]AAAGTTCGAAGAAAAAGTTGGGAACTAAACCAGGGCATAGGTTGGACTCGCTTGGATTTT	CC	TT
51	AE02002749	2	19654864	CTCTGCACAGGGCAATTGACCAGAAATGAAAACTCAGTAAACAGGGACTCATTTGATCAC[A/T]TTTATCTACATATCAAGCCATGACAAAGAATAAGGAGCTCAGGATGGATCAATGTAAATG	TT	AA
52	AE02002833	2	20105342	GTGGCATTTGAGCACTGGCATTTTGGTAGAGTGGCAAATAGTAAATTCTCCCCATCTTAC[A/G]TAATCTGTCATATAATTAGAACACTCTTGAAAAAAGACACCACGTTGGAGGCTAGAAATT	AA	GG
53	AE02003129	2	21955537	TCCAAACAACGTACTTCCCCTTAAACACACCTGCATGAACGGTAAAGCCAAGCCAAGACA[A/G]TCGTCGCAAGAAACCCAACGAGAAACACCTAGGGGTCTTTCTGCTAGCTTCACAAGGTAG	TT	CC
54	AE02003304	2	22924855	ATCTCAGCGCCACTCTATTTGGCGCTGATGTCTGGCAATGGCTAGCAAAGCACAGCCAGC[T/C]ACACATAAATTCACAGCATATAGAGTTCATCACAGCATATAGCACACAGTATTTAGCACA	TT	CC
55	AE02004179	2	26033363	AGTGAACTTATTCCATCCTGCGCTGATAATTCATGGGCCGGAGACAGATAACTTCAGAGA[A/T]TCCTTTCTTTTTGGTCGTCGTCTACCAATAGTTTCGCTTTCCCCATTTGCATACTCTGCA	TT	AA
56	AE02004406	2	26396699	GCACAATGTTTCACTTGAGGGTATATTTAGCCAGGCTTTGGCAAGGCTGCAAGACTATAG[T/C]AAACAGTGTTTTGGTTGCTACGTGCTGGAGAATCCATGAGCATGAGCAGATCTGCTGGTG	TT	CC
57	AE02004457	2	26848553	AAATATTTATGATTTTTTTTTTCAAAATATGCCTCTTTTAGCAGTCGAGGAAGAGTGCTC[A/G]CTAGAAACGATGAAGTAGCTAAGCCTTGAAGCCAAATGGAATACAACCTAAGAGCATGTA	AA	GG
58	AE02004680	2	28557017	CATAGCATATAGGCATCAACTAAATAAAATCACTACAACCAACAGAGACCATGAGCACAG[C/G]ACATCACCAAGTTGAGTATTAGCGCTAGTCCATAATTATCCCCAATGCATCACAGTTCAC	GG	CC
59	AE02004877	2	30892438	TTTTCCCAGATGCCACAGCAGATTAATGCTATTCCAGAGTGCTGTCATAATATTGCACTG[C/G]TTTGTTGGTTTCATGATAAAATTGCTCGTTGTTTTGCTTTGCTAACCTCTTTTTTGCATA	GG	CC
60	AE02004931	2	32294827	AGCGAATTGTAAAGAAAAAAATTCAACTTATACGAAACTTACTTGATGTTTTTTTTGGAC[A/G]AAGGACTATAACTTCTAACCTCTGCACCAACTAATGTGTGTGGACACCAAGAGTTTAATC	GG	AA
61	AE02004948	2	32734505	CGTTATTTACTCGGAACAATCATCACCTGATTTTAACATCACCTGGCAGCAACAAAAAAC[A/G]AGAGAAAAATAACTTGAAGCAGGCCGAATACGTCCCCTGTTTCCAGAGTGGACCAGCATG	GG	AA
62	AE02005024	2	34572319	ATGCAGCAACTCGATCAATCGTTCGACCGGGAGGCAATACACGGTGGTACTCCAGTAGCA[T/C]AGCACATATACGTCCAACCCAGTCACGGCCACACCTCCGGCCGGTTAGCTACATGCGCCG	AA	GG
63	AE02005167	2	35986072	CCGAGTAAGCGGCACGGAGGTGGAGCAGCGGCGGCCGCAGAGGAGGTAGCCGCCATGGCA[A/G]AGGCACTCACTGACGTCGCTGAGCTCATCGCGAGAACTCCTCAGTGGTGGAGTGGAGTGA	AA	GG
64	AE02005481	2	36325241	TGAGATGTTCATAACATGATAGAGAGAGAGACTTGCTTAAATTAATTACCCTTTCACTTT[T/C]GAGGTTGAGATGCAGGTCTCTTATGGAGGTTACATTAGAAAGAAACTGACTTAATCTGAT	AA	GG
65	AE02005491	2	36818053	TTGGGAAAAGTGTGAATTACACCTCTGAACTATTGGGTGATTACGAATTACCCCTTAACA[A/G]ATATATTTCACCCTCAACTATCATACCAGACGAATTACCCTCCTAACTCAAACCAGAGCG	AA	GG
66	AE03000001	3	51655	GCAGGCTTTGTACATCTTGAGAATATCACTAGACATCTTTTCCTCATCTGAGGATAATGG[T/C]GCTCAGCAATGCTCCAGGAGGAGGTCCGCCGCTCTGCCTGCTCAAGACAAATCAAATACT	AA	GG
67	AE03000267	3	1805512	GTATATAGGACTACTACCCCGTGCCCGGAGTTCATGCCTTTTGCCATGTGCAGCTCGCTG[A/C]CCGAGTCCCGACCCGACAAGCACGACGTGTCACCGCGCTGACGAGCTACGAGGCCTCAGG	TT	GG
68	AE03000275	3	2239568	TTTAATTTTTCTAGTTGCACTTCAGACCGTACATTGTCTTCGTGGTGGTAAGTCAATTCA[A/G]GGCCTGTTTAGATCCATTTGGAATGGCAAATGGCAAATGTTTTGGCATTGCAAAAGTACT	TT	CC
69	AE03000302	3	3183518	ATGCTGCATCATCATCTCAGGTGCCACGGCCATCTGCAAAAAATACTAATCTTAATGTTG[T/G]AGTGCGCACTGATACACCATACATGGCAGCTCATAATTATGATAATAGTATGGCTGGTTC	AA	CC
70	AE03000564	3	3980693	TCAGTCAGATTTTTTTTTGCTGGGCACCACACATAAGCCAAGGATGATTTGCCATGACAG[A/C]AACGGCGAGGATCTCAAGCGCCCTCTTTCGCACGACGATGATGGAGATCACTGGACGACA	AA	CC
71	AE03000700	3	4358569	TATCCAAGAATTAATTAACCACAAGTTCCTCAGCTCGATCATGATCACTAATCACCAAAT[A/T]AAGTTTCTATTTGAAGTGTGGATTAAGGCGGAGTTCTTGATTTGTTGTGTAAAATGTCTT	AA	TT
72	AE03000797	3	4801970	GCAGTCATACATGTACACTAGATATATACTCTGCAATAAAGCTTGCGAAAGTGCATGTAA[T/C]CTAATGGTTGCAGTGACCTGAGTAGTATTTTATGGTCCTGAGTCCATATCTCTATAAAAG	CC	TT
73	AE03000870	3	5694633	ACAACGAATCTAGAAATGATGGGTCACATTTTTTGTTAGGTTGTTTTTTTTAACGGATAG[A/G]GTACTTTTAGTAGATGGCGCTGTTAAACCGTCCAAACGAATGCTGCTTTGTTGTTGCACG	TT	CC
74	AE03000889	3	6192768	ACAGAATATGCATGTTTGTACAGAGAAAATAAAATAGCTAAAACTCTCAAAAGTGGCAAT[A/C]TATCCTGAAAGCAACATATAAAGTGGCATTTTATCCTATACATCCTAATGAGTGGCGTTT	AA	CC
75	AE03000894	3	6664304	CCAAGAAGGTGCTCGACGCCGTCGACCCCGAGAGGCCGTCCCACGTCGACTTCTCCCGCT[T/C]CAAGGGCCTCCGCGAAGGTACCACGCTGGACAGCCCTCCCCGCATTACTTCTTTGTAAAG	GG	AA
76	AE03001212	3	8588453	CTTACCTAATATGTGGTTTGGCAAAGTTAGTAAGCAACCAAACATCCCCTACATCTCTGG[T/C]CTCTGTCCGTGGACACACAACAAAAAAAATTAGTATAGAGTTTGAGATTTACTTCTATTA	AA	GG
77	AE03002180	3	10662645	CCTTGAGAGGTCATTCCGGGTTTCCGATCTTTCAATCCCTCGCCCTGGAAAATGACTGCA[C/G]TTGCCTCGCCGAAAGGATCACACAGAAACCTGGATTGTTTCATTGTCCTTGTATCCAGTG	GG	CC
78	AE03002855	3	11367180	GGACTCGACGCGCGTGCCAAAGTGCGTACTACGGCGACACGTTCGAGCTGTTGAGCACCG[C/G]GAGGAGATCGATCGATTGATGCTCCTCTCCGAAGTGAAGTACTGACGTTGATATATCGAT	CC	GG
79	AE03003361	3	12564556	AAGATGAGGAGGATGGCATGAGGTACCTTACCGGACTATGGGTGGTGATCGTCATCGATT[A/G]GCAAAGCAAGCATTGATAGATCTACAAAAAAGAAAAATTATAGGTGATAGAATTAGCGAG	GG	AA
80	AE03003480	3	13380868	AATTTAAATTGAAGTCTGAACAACCGCCCGCAACGGGCCTCAAGATTTTTCGGCGGCAAT[A/C]TCTCTCCTTGGAATGCGAACCGCTAGGTAGTGCGCCTATTTAAAGGGGTTTTGGGATCCA	AA	CC
81	AE03003611	3	14488213	TTCTTTCAGCCAGCCAACAAAACCCAAACATAATAATTGAATATCACAAACAAAAAAAAA[A/T]ATCACAAACAGAGAGGTCTCATGTGCAAAAATAAACCGCCCCTACTGGAAAAGCCTCGGA	TT	AA
82	AE03003635	3	14933480	AAATATAGCTATTTCTTGTACAATACCTTATCTCGAAATATACGTACCTAATCCTCTCAA[T/C]CATTCACCACCATTCTACTTCATCTATTTTCTCTTTTCAATCAATCATACAATTTCTCTA	GG	AA
83	AE03004367	3	17728657	TGCTACCGGAGTAGTTAAGACTGGGATTCTGTGTTAATAATATTTTTGGGTCTCGGCACA[T/G]TTATGTATGCGCAGCAAAGCGACCGATTTTCCTCGCATTTGTTGATGTTGCGATTTTTTT	AA	CC
84	AE03004481	3	19641792	TTAATAAGTAAATTGGTAATCTAAATAGTTCCGAAAATTTGTTATTTTTCTTGTCGTTAT[A/G]GCTTCGATTACGCCTTTTGCCGGTTCGCACAGTTGCGCTGGTTCGTAATCTTGAATCGCC	TT	CC
85	AE03004504	3	20097699	ACTGATAGTGCATCTACTTGGAGGAGCAACTATGAATACCATTACATGGCGGAATTTGTT[T/G]AGCAGTTCCATAAAGCACACATTCCAATCGGGATAATGGCACAAAAGCGAATGGAATTTC	TT	GG
86	AE03004582	3	21470220	TTCGACACCCCCCCAATCGGTGCTCCTGGTCCCTTCGAGATTTTTCCTTGATTGATTACA[T/G]GTTGTGTTGGTTGGTAACTTAGAGTATGTTGGGCGAACCCTCGATTTAGGTTGCCGTAAT	TT	GG
87	AE03004597	3	21913491	CCATCGGCTGATTCCAGAACTCTGAAACTGGTACTAACTTATTGATGAAAAATCTGCGCT[T/C]GGTGGTGCTGGTCTGTGTTGGCGCGAACTAAGTCGACGAACAGAACAGCCTGGAAGATCT	AA	GG
88	AE03005270	3	24601779	CCTAGGGCAAAGGCTATGAAAGATGCAGAAGCGGGGCCTTTGCCCAACTTAAATTGATGG[A/G]ACTGGGCCTAGCTAACTGACTAGGCCTAGTTGGGCTTTCCGAAAGCGCCCCACATATCGG	GG	AA
89	AE03005309	3	25054238	CATCTACCCAAGAACACACGAGTAGGGTGTTACACTTTTGAGCGGCTCGAACCTATCTAA[A/G]ACATTGTCTTTACAACACTTGTTCATCGAAGCGACAAGGCAATCGCCATGTTTCCACGCA	GG	AA
90	AE03005320	3	25460005	AGTATCAGTACTATACGGTGGCGTGCTTAATCAAGTCAACGATCCACGTGGCATTATGAT[A/G]CGATCAAACACGTTGTTTTGCGTGGAATATGTAAAAACAGATTACATCGCGCGCATCATC	AA	GG
91	AE03005528	3	26258879	GTTTACAAATAAAAGAAAAATAAATATGAGATAGAAAAACAAATACTTGAATCCGTAAAC[A/G]ATCTCAAATAAACAAACTTTCATCTACAAAGTTGTAGATCAATTTTTTCATACAAAGTAT	AA	GG
92	AE03005880	3	26610816	CATATAAAAACCTAATTTAACTCCCTCCATCCTTAAAAAAAATATAAAAACCAGGTTCAG[A/G]GATGGAGGGAGTACACAGGAACGTTCTGATTTTGATTCAGATTCACCTGCTATTTTCAAG	CC	TT
93	AE03006008	3	27084815	ACTCTCCTCTTTGTCTTCTGGTATCTGCTCTATGCTCGATGGCGAGTTTGACACAGATCT[A/G]GCGACGACGACCTCCCACACTCCTCTTCCCACAACCGCATCTCCCATGTCCCCCACATGG	TT	CC
94	AE03006224	3	27899128	TCCTCCTCGCCTCCGCCTCGGTGGCTTCCGCTCTCGCGGATTCGGATGGCTAGGGTTTGG[A/G]TCGGGGGAAGAGAAGAGGTGAGATAGAGGAGAAGAAGCCGCGGGGATGGAAAATGCTGAA	AA	GG
95	AE03006317	3	30651331	CCACGATTGTCTAGTGGAGTCATGCTCCTCCTGGACATCCTCCGGTCCAATTATCCGACG[T/C]CATCGACATCTCGCAGCAACTTAGCCTCCCCGGTCAAGAGTAGCAGCAAGTCCCCCCTTA	TT	CC
96	AE03006340	3	31579686	GACTGATATATAATAGATGCGGAAGAATTTGACTGAAATCAAGAAAAAAAAACACTGCAC[A/G]GTTAGTTTCAATCTTTTTTGCCCTAACCGATGATGTACCACAGGCCATGTTTCAATATCA	AA	GG
97	AE03006357	3	32633400	TTTTATACTGCCTCCAATTGTGTGTTAGCCCTGATGCTTAACCTGCAAATGCGTCCAATT[A/G]TTGTGCAGCATGTGAGCTGTGAGAGCATACAACCATACTCTGATTGGTTATCCTGGCTGA	AA	GG
98	AE03006772	3	36717641	CCTTGTGTATTACAAATAACCAGCAAGATGATGATAGTTTGTAAATGCACAATTTTCTTT[A/T]GAGTATTCGCCAGTTGCACAGTTTCGAGGTGTCATATCTGCCTCTTGTTTCAATTGAGTT	AA	TT
99	AE04000632	4	703962	CGTCTCATGGGGTGGGGCCCGAACGCACTGGCCCACATGTCATGGTATCAATCCACGGGA[T/G]ACGGCATGAGACGACTGGATTTTTCACATTTTGGTCCTTTTGAAGAACTTATTTCGCAAA	CC	AA
100	AE04001095	4	1397206	GTTGCAACGCACGAACATTAAAAAAGTGCTTGATTGGTGAGATTGCAAAGAGATGTTGTG[A/C]TGAAATTCAAAGTATTGCGCGCTCGTGTATTTCGTGGACTTTTGTTGTACAGCCATGTAT	GG	TT
101	AE04001232	4	1842440	CTTCCTCTTCACTTCTTGGCAACATGAAACATATTTGTGGGCGGCGCGGTTTGGTGTGTG[T/C]GAGGATGCAAGGAGGCAAAGGTGGTGCACTGTGTGTCGGGCTAGAGGTGGAGGTGGCGGA	TT	CC
102	AE04001373	4	2244218	TCATGCCCTTGGAGGGCTCCCTACCTGCTTGGGGCTTGGGTTACAAAAGGAGAAATAGTC[A/G]GATACAGCATCAGTTTTCTAATCTATTACATGGTAGTACTGGTCGGGGCTCTATACTCTG	AA	GG
103	AE04001554	4	2650287	CGACGGACATCTACCTCCGCACCTCCGACAAGGCAGAGACCACCGAGTATGTTGAAGCAA[T/C]CAATCTTATTTCCAACTACATGATGTTCCTAGTTCTGGAACGTCCCTACATGGTACCTGG	TT	CC
104	AE04001760	4	3100632	GAGACCGGTCGGTCCGTCCGTGGCGGGCACGGGCCACGGATGCAGGGAAGGAAGCGACGC[T/C]GGAGGAAACATGGATGATGGTTGTCGGAGGAAACATGGATGATGGTGGAGTTGCGCCTAC	CC	TT
105	AE04001896	4	3550135	AAATTTTGGGCAATTGAAATGCCAGATGCCCTCAACATGGGATCAGAATCATAATTACTA[T/C]GTCGAAGTGCCTTGCATTTAGGGTAAACATGAATCGTCACTTACCAGTCATGTTGACAAT	AA	GG
106	AE04002693	4	5380197	GCTAATCATTTATATTTAATTATCATAACTTTATGAATCTCATAATGTGCTAGTCAAATC[T/C]TTCGGCGGTGCCCATAGTAATCATGGTTACTTCGTCAGTTTTAAGATATGCTAATCATTT	GG	AA
107	AE04002816	4	11493367	TTTCTCCACCAGTGTATGCATGTGTGTGTAATGCATCTGCACAGATGAAGACCAAGGTGC[A/G]TGCATGCATGTGCAGTTGGCTTGTGGCGCGTCTGCCCGAGATATCAATTGCGGGTTTGAT	TT	CC
108	AE04003371	4	12661681	TTACCCCCCAGAGGCCTAGCCATGAGAAGGAATGAACCTACTACAAGCGACGGTGTTGAC[A/T]TCAAGGCCCATTATTAAACACGGCATAAGTGTGTTCTGGTTTATGTTAGCAATTGATATC	TT	AA
109	AE04003827	4	14221091	GTTCTTCTTGGCCAACTCTGCAAACATTTGGCTCCTTTGAATTTCTTCTGGGAAGTTCTT[T/C]AAGGTCAGAAAGTCGTCCCACTGATTGGGGGTTATGTTGGCATACGTCGAAAATGGTGTG	GG	AA
110	AE04003904	4	14689567	GGAGTGATAGAAGCTTGAGCTTCCGAATTTAATTCTGGCGTTTGGTTTGTCTTTTGTTTT[A/C]AAAAAACTAAGCTTCTGTCTATTATATCGATTCCCTATGTACATGGATTGGCAACAACGA	AA	CC
111	AE04004201	4	17807664	TTTTACTTTATATTAAAACACATCGTAGTAACGTGAAATAGAAGGCGATAATTCCAGTTT[T/C]CCTAGCATATGAACGACTGGAAGGTGTAATAAAGCCAAAACAGAGACAGGAAAGGGACGG	GG	AA
112	AE04004550	4	18515804	ATGCAACTTGCATGACCGGTATCGATCAATCCTTAATTAAACTTCCTGTGACAAAACAAA[A/G]CCCCAGAGCATCAGAGGTTCTTGCTAATTAATCTGCTAGGGGTTCAAGAACCGGAAACTA	CC	TT
113	AE04005068	4	20554881	GTTGTAGTCTAAGTACCCTTGTTTTATTTGGTCGGTGGTGTTGTTCTTATGCAAGGTGTG[A/C]TGCTAAGTACTATTGACAATGTATGTTTGGCTATGTACGTATAGTTTGGATGTAGAGGAT	AA	CC
114	AE04005447	4	21855234	GTCACTCGTTTTTGCTCGGATTGTGTCTCCCAACTCTGCTCTGCTCCACTCCCAGCCCCA[T/G]AATCATTAGCCTGTCTATCAGGCTATCTATCATCGATCGATTCAGCACTATCTGCTGTTG	GG	TT
115	AE04005501	4	22330251	ATCAAAAGAATGGAAAATTTAGTGAACATGATATAGATGCTACTATTCCCTTTTTTTTTT[A/T]AAAAAAAAAGAGAACACAATACAGATGTGGATATTCACAACGCGCGCACACTTATTTTTT	AA	TT
116	AE04005508	4	22782358	TTAGGGGTACGCCAGTTCAGAAAATTAGAGGCAAGTAGTTCACTGTTCACACTGTATTGT[T/C]ACTCCGATTCTTCCTCCATATATTGCAAAACCTATATAAACTCGAGGTATGGTATAGGAA	GG	AA
117	AE04005673	4	23605874	GGATCTACCATGCCGACACCCGGCCACCGTTCTCATCCCTGGCCGACCTCCATTCCTCTC[A/C]TCTTTTAGCTCCTCTCTATCCAGGCTGCCTTCGGCTCCTCTAGCCATGATTGTCACTATA	AA	CC
118	AE04005772	4	25863764	GTAGGACTCGATAGTCAACATTATGTTCTCTTTCATTCATTTACAGTTTGCCAAATGCCT[A/G]GTTTCAAAGAGTGCTAGCATTGTGGTACATTTTGATTTATGTTATGTTTACCTGAATATT	GG	AA
119	AE04005795	4	26342670	AACGAACTGTATCAGGTTAGATAATCTAGAGAAAATCCAACACGCCGGAAGCCTCTAGGA[A/G]GGGGGCTATAGATCCAGCAACGAAAAGGACGCGTAAGCAACCACGATTTGGACGTCTTTA	GG	AA
120	AE04005853	4	26821211	CCACGATCTCCTGCTTCTCCTTCGCCGCCGTCCGGCTTGCGGCTACCTGATCTTTAGCCC[A/G]CTCCGCCACCTTCTGCGGCAGGGCGCCGCCACTCTCCGTAGGTTTCTGCAATGCATTTCG	TT	CC
121	AE04005882	4	27693282	GTGGTGTTCTTGCGTGCAACTGTTATGTCTGATCCTTCGCTTCACCTTTTCATCCCTGGC[T/C]AGTTGATGCTTTCAGAGTCATAGTCATCTTGGCCTGCTTGATGGCAAAAAATGGCCATCA	TT	CC
122	AE04005953	4	29464244	GTTGTGTTTACACAATAATGTCGCACATTGGAGTAGTTTACCTACGATTGCTTAAATAAT[A/G]CTAAAAGACCCGCTGCCCACCCAAAAGTCCGCAACTCTGTAACCGATCCAGGCCGCAGCC	CC	TT
123	AE04006061	4	29925667	TCCAAGAGTGACGTTAACCTCCGCCACGACGCCCAGCGTACGCTACATGCAAGTCGCCGG[A/C]GCGCCTCTCGTGTTCGTGGAAGATTCAGCGGATGGAGCCCGCTGATTTTCTTGCCCCCTT	AA	CC
124	AE04006558	4	30995335	ATAGGTATTTTTTAAGAACGCCCAACTCAGAAACTTACGTGAAGTCGCTTACATGAAGTC[A/G]CTGGGATAGACCTAAGCTAGTAGCAAGGCTTAGGTCGAGATAATGGGCAACGTCTGGCTT	GG	AA
125	AE04007472	4	33726411	CTCTCCGTATATATATACATATCGCGTTGACACGATAGTACGATGAATAGTTTACAACTG[T/C]AACTTGCAAGCACTCTGTTCAGAACTCAGGTGTTTTCTGAAGATCATGTACACAGTGACA	GG	AA
126	AE04007565	4	34552668	AACTCTGACAGCAAAAGAGGAATTGAAGGGAAGGAAGCCACTGAAGACCGCACATCCGCC[T/C]AATGTTTTCGGGTGAAGCAGCACGCTTGCTATGCCCAATGCACCTAAAATGTGCAGATGT	TT	CC
127	AE05001215	5	5641193	AATTGTGATACACATGCATTCAATTCGCACCAGCATTCGTGAACAAATGTACAGGGTGGA[T/G]AATTCGCTGCATCAAATTCCGAGGGCGTATATAACTAAGCGTTTGGTTCGATGCAATAGT	AA	CC
128	AE05001897	5	6352064	GCAGCCTAGCCGTTGACTACCTTCACCCGCGTTCACCCCGTCAGCGGACACGGAACAGAT[A/C]GGGGCACTGCCAAGTGGTGAGACCTCCGGCGATTGACTGCGGGGTTGAAAGTCACGACGT	CC	AA
129	AE05002312	5	6705918	TTCGTTTTTATGATCACACGTCAGATTCAACATCGCCGTCTCCTGAGCCTTACAGCTAAT[A/T]AGCCTAAACCATTTTCAGAAAAAAGAAAAGGAAAAGGAAAAGTTTGATATACGAGTGAAC	TT	AA
130	AE05003032	5	8646271	TAGCAACAATTTGTGTTGTATCCCCTCTACCAATCTCTGACCCATCATGAATTTCAAACT[T/C]TGCTGGTCAGTCTTAATGATCAATTTACTGCCCAACACATAGTGCCTCCACTTTTTAAGA	TT	CC
131	AE05003046	5	9606711	ACCTAGTCGAAATCAAAGCCGCTCGGCTCGCAACCGCCGCCGCTGGTTTCTTTCGGCGCC[A/G]CCTCCGCCGACATCAGCCACAATCGACGCCGCCACCATCGGAAATCGATTCGATTTCCCT	AA	GG
132	AE05003061	5	11256091	ATAGTACTACCGTAGGTCCACAGCAAGGCCATGAGTGCGGTCCTAGTCGGCTAGAGTACT[A/G]TATGGTAAATCTCTTTTTATTACTATAATAATGTTGTATTATTATATGAAAGCATTGTTT	GG	AA
133	AE05003091	5	13443782	ATTCCTCGTTACTAGTAATTCGCTAGTACAGTTGAATGCAAAATATATTGCTGTCCACTG[T/C]TATAAGGAAGTAAGCTAAGTATTGAAAGGAATACGAATTAAAAGTAAAGAGAGAAAAACG	CC	TT
134	AE05003475	5	14206549	AGATAGTTATGTTTTGGAGCCTATATATAATATCGGAATATGTATATATGTAGTGTTGCA[T/G]GCGTACGGTCTAGCCGTCTAGGCGGCTAGGCCTACACCAGTACGTACAACACGGCAGTCA	AA	CC
135	AE05003507	5	15058121	GGGGCGAAACCCTAGCTATCCCCACCGCCACCCTCACCCTTCTCCCCACCTCGCCACCGC[T/C]AGAGCTCGTCGCCTAGAAAACTGAGTGGCAAGTCGGGATGGCAGTGGCAGGGCTAAAAAC	TT	CC
136	AE05003574	5	15508729	GTGAACGATGGGGAGGGTTTTCATTGTCTATTTATAGATGCGATGGCACTTATTTTCTTT[T/C]AATTCCTCATTGGTTGCTTTGGAGTGCTAGTTTTGCTTTCATGTCCTATTAGGATCCAAG	GG	AA
137	AE05003833	5	16188814	AAAATAGACCATATGCACTGTGGAGGATGTTTCTTACAATGTTCCTAGCCTAGTTGGCGG[T/C]TTTGGCTTCTCAAATAAGGCAGCCGCACTGGTATTGCTAGAGTTTAGGGGTGTGTTTGGA	TT	CC
138	AE05004005	5	16974580	CTTCTTCCTGCTCCAGCACAATACTGAGCAGCAAAGGATGGGTTTGGGGGCCAGCTTTTT[A/G]GCCAAACGGCGACAACGGCGGTGGCAACAGAGGAGACAGTGGGCGCGGGAGAGGATGCTA	AA	GG
139	AE05004353	5	18115881	ATGTCCAATTAAATGAAGCACACCCCTACAACTTACTAATTGCTCCAATTTGTCAGGTCA[T/C]AACATGCTTTAGGACAACATAAGCAACACCTGTCCTAACTAATTAATTTCTGACTACTGG	TT	CC
140	AE05004370	5	18629834	GACCGTATCAGTATCTAAACATGTTTATATTTTGAAACTCTGCAAGGACGTCGTCCTAGT[A/T]CATCGAAATGGTCATCGAGGTTGACATGTAATCCGTACATTTTGTGCTTAGCTAGCTCAT	TT	AA
141	AE05004517	5	19514624	ACCATATGCTGCTCATTTTTTCTCTCTTTTTTTGTTGGAAAGAACAGGTAGCCGCTGCTG[T/C]TCACTTCTTGGAGATGTAGGCGTAGTACTGCGCCATGGGCACGACGAAGGCGATGACGAG	TT	CC
142	AE05004566	5	20080757	TAAAGCTCTAGTCATCCGACACTATCATTGAGCTTGAGCTTCTCGCCAATTCAATGTGCT[A/G]GTTGAAAATTAGAAATACAAACTATCCTTCGAGTTCTTTTGGAAGGTTGAGTTGCTTGAT	GG	AA
143	AE05004624	5	20516058	TCCGCACCACAATAGGTGTGGAATAAATTCTCTTCAATCCCTTTCTCATGAGAATTAACC[A/G]AAGAAGGCCTTGGTTTGACACCAAGGTAAATTTGTACCTGAGAAAGCGTGGTGTTCCCCT	TT	CC
144	AE05004638	5	21006122	ACATGTTCCTTTTTCGTTGAAGTTTAAATGCAAAAAGGAACATGAATTATTATTATTGGT[T/G]TAGTAGCAGCCAGCAACAACGCAGCCAGCTCTCGGGCAGATTGAGCGATCACTCAGGCTC	AA	CC
145	AE05004645	5	21464539	GTAAAAACTTAACAAATTGTACTAAATTGCATACGGGTGCTACAACTTGCAAGGTGCGTG[T/C]GATTATAGTACAATAACTTTAAAAATATATGTAACAACATTTAATTATTTTGATCATTTT	TT	CC
146	AE05004653	5	21902398	CGATTGAACCGTTAAGTTTTAAAATTTTAGTGACACCAAACCAATCAAATATATTTTTTT[A/T]AAAAAAAAGACTGCTATATACCGAAATACCGTTGCAACGGTATAGCATGTCATCCGCACA	AA	TT
147	AE05004682	5	23351325	TCAATAAAGTTCATGTGGCAACATTCTTTCTTCTCGCGAGTAAGCTGGGAGGAATGTTCT[C/G]CCCGAGAATCATATCGTAACAGCCTAAGAGCTGATCAGCTCAAGTTTGTTTTCTCCCTGA	GG	CC
148	AE05004735	5	24208324	ATAATATAATTATTTGCTAAAGCCCTTTCTGTTTTAGATTCTTTGGACTGAAGCTTAAGG[T/C]ATGCAGTATATTGCATTCTTTTAGTAGAACAGGTGGGTGCTGGTGCAGAACAACGCAATC	TT	CC
149	AE05004739	5	24725368	TCCTTCCTGCAATTATTTCTCGATCCATGATTGCACACTGGTTAGTGAGTTTTTTTTTTT[T/G]GGTGATGTCATAGGACGTTTTACCTCATGAGATGTTTAAAGTTACTCCTAATACCATAGG	TT	GG
150	AE05004835	5	26176855	ATTTGGTACTGCCCCTGTCTCATAAAAGACAAACTTAGTACGAAATATGACGCATCATAG[T/C]ACAACGAATCTGGAGTTCTAGACAGAGATGTGCCACATCATATACTAGGTTTATTTTGTA	GG	AA
151	AE05004844	5	26645237	ACCCTGGTGACCCAATGAGTATCCCTAACCCAAAAAGCCTACGTAGTTATTTTACTGTAC[A/T]ATCCTCTCTTCTCCCATACTCCCTCTCTCTTCCCCATATTTACTCCATCTACCGGAGACG	TT	AA
152	AE05004880	5	27085229	ACCGCATTGGCCAAGCGCCAAAGTGCTGCGTCAGCAGCTATCGCCTACGTCACCTTGGAC[A/C]AAGATTTCTGTTGTTGACTGAAGACCCGATTATTTCTTTCCTTCTAGATCGATCGTCCAC	AA	CC
153	AE05005495	5	27800728	ACTTTATACACTCTAACAATTTGAATACCTTGAATTGTTGTAGACTTGTAGGCCCGCCCC[T/C]GATATCACTTATCAGTACACTATGTCATCATAATATCGCTCACAACATAAGCCTTGCCAA	TT	CC
154	AE05006230	5	28498425	TTGCCGCCGGTGATGGAGCCTGCAGCGGGTGGCGCCAACACCCGCTTTCGCACCCGTGCC[T/G]TGTGGCAGAAAATACACCAACCGTTGTTGTAGGTGGCAAGATTTGCGTGCTGACACCCGG	TT	GG
155	AE05006405	5	29429243	TTGTTGTGCTTCTGAAACTGATGGTGTTTCTGACGAAGGCCACGCACTGTCACCTGATTT[T/G]TGGTGCGAAACTTGGAGAGACAGAGAAGCAGAGATGTTGTTGTTGCAGCGAGTGGCAGGA	CC	AA
156	AE05006427	5	29835990	AAGTGCACAGAAACAAGCAGACTATATCCTTCAAACACATACACATACCTTCTTGGGAGT[A/T]TCTTCCTCGTCACTCTCATCCTCATCATCTTCGCTGGAATCATCCTCAGAAGAATCCTAT	TT	AA
157	AE06000003	6	212602	TCGTCTACAACCACGCGCTCTCCGATGGAACCGCATTCTGGGACTTCCTCAATGCGTGGG[T/C]CGAGATTGCGCGCGCCAGCTGCCTCGCCGCGCCCACCTCGCCCCCACCCTTGTTCAACCG	AA	GG
158	AE06000026	6	1825636	CGTTTTGAGAATGGTTTTCGCTGGCATGTCACGTTGACGTTGTCCACCATGCTAATGTGG[A/C]AATTACGTGGCATTCTATTAAGAAAATTTTAGAAAGCGTTGGGGCCCCCATCTATTTTGC	AA	CC
159	AE06000032	6	2339224	GGTAAATTCTCACTCGCGTCCAACCATTGACATGTATCTTCCGTAGTCAGAAGAATATTA[T/G]ATCAAAGCCATGGAGCCTACAAGCACAGCAGCTGTGACGCCTGTCCTCCTGGTCAGACTT	AA	CC
160	AE06000040	6	2809541	AAGCATGCCCAGTGACGTGCCACGTTCAGGGGCATTTTTCTCGACTTAGCTGAATGCCGC[A/G]AGCCATCCTAACCACGGGCTTTTTTTGTTTGTTTGTTTTTTTATCTCATAGATAAGCTTA	TT	CC
161	AE06000860	6	4797922	GGAGTGGTTTACAACCAAACATACCTGGGTAACTCCTAATTTGTGAGCCAGCAGAGTGGC[A/G]ACAAGGTTTCCATCACTGTAATTGCCAATGATGAGATCAGGTTTGGCTTGCATTTCCCTC	AA	GG
162	AE06001721	6	7208840	CTAATACCCATAGGTACAAGACTTGATACTTGTGTATCGGGTATTTGGTACCCAAATTGG[A/C]GTTGACGTTAGCATCAAAACAAACAATGTGAGCGTGTTGTGTCTCTAGCTAGGAGACGTG	AA	CC
163	AE06001733	6	7645991	TTTCAAAACTTTCACGCGGTTTCTTTCCTATTAAACCAGAAATGAATATTATAATTAATG[T/C]GGTGTCCAGCAGCAAATTTTCACATTTAAAAGTGTTTTCTTCTAAAAGTAACATCATGCA	AA	GG
164	AE06001893	6	8043399	AAGTTGGAGCTATTCCATTGTATGCATGGGATGGTGTAGCTTGCAGTTAAGGCCCCATGC[A/G]GTGTTACATGTTTCCAGAAATACCAAATCTCTAAACTTTATCTGCACACGTAGTGATATT	AA	GG
165	AE06002117	6	8488309	CATGCAGTTGAACCATGTTCGTCACAAGCTTAGGAACGGCGCTTGCCCTCCCTTATTCCG[T/C]TGTGTGACACACACCCTCCTTGGCAGAACACCATATCCTCACCCACCATATCACACCACT	CC	TT
166	AE06002239	6	8913457	TTACCACTAAAAAAATGACATATGCTTGGAATGAAACTTACCTATCAACACACTTCAGCG[A/T]ACAACTTATGTAATACCACTACGCATCGGCAATATCCTTGATCACCGGCATCGCAGCAAC	TT	AA
167	AE06002887	6	9636123	GTTGTAGCACATAGCTGTGTTACTACAAGCATGTCCTGGTGTAGCATCAAGGTAAAAAAC[A/G]GTTCCTTATAGTTTTTTTAGTGATGCGGAAGAAACTTCTGTGAGCACCACACTGTTGTTT	AA	GG
168	AE06003026	6	9994946	AACAATTGTCTTTTACTTCCAACCATTGTTGAAAGAAGCATGTTTTTTCGACATGACGCA[C/G]TTGTCGAATCGACAACATTAGACATATAAAAGTAAATTCAATAAAGCCTAAAAGTAATTT	CC	GG
169	AE06003169	6	10448312	ATTAGAAGGACTAGCAGTAGAGTAATAAAAGAGTTGGGGCAGTTAAGCAAGCTGAGGAAA[T/C]TATATGTGGTAACAAAGGGATCTACAAAGTTAAAATGTGAGATACTCTATACAGCCATCC	CC	TT
170	AE06003478	6	11315855	TAAAGCACGACGTGATGTTCCATTATGTGGTGCCTGTAACGTTCCCATTCAATTGGCAAT[T/G]TAAGTAACAAAAAAATGGGGAATTTAGTTATTTCTTTGCTTTCTAAGAAGGTTTTAAGTT	GG	TT
171	AE06003587	6	13132744	GCCGATTGAGAATCCATCAATCGAACCACAATATTGCAAAGTGGACCCTAATGTTCTACA[A/G]TATCAACAAATTCCAGGGTTCAACTTTAATCAGTTTCAACCTCCATCACCTCTACAGTAT	AA	GG
172	AE06003656	6	14484472	ACCGCCATATATATATGCACACACATATACGTACGCATGTCTGTATATATGCCAAGGAAA[T/C]TATGGCAATGCATGTACACCGCCTTAGACTATAAAAAGGAGGGGTCTTACCACTAGGAGG	GG	AA
173	AE06003689	6	15477096	GTTGGCTTGGGACAAGCTGGGACCCAGGTCGGGTTGCCAGTTCGGTCTGAATCATCATAG[A/G]CCTTGGGAGTTTCAAGCTAAGTCTTATTACAAGCCAATCATTTAGAGAGGTATCGCTAGA	GG	AA
174	AE06003694	6	16477138	ATAGGAGGCTTCGGCGCGCGGTCAAGGCATGTAGCGGGGCTGGCGATGTAGTTGTTGGCC[A/G]TCACAGCGTCATCCTCGTTCCTCAAGGTTTCGCCGGTGAGGTATGGGACACACATCGGTT	CC	TT
175	AE06003707	6	16929883	ATTCCCTTGTGCATAGCTTCTTTCCCTTGGCTCCAAGTGTTACTTCCTCGTCTGGTACTC[C/G]CATGCTTCCTTTGGTATGAGACTTTGGAGGGGGCACACGACTAATCTCACTTGTTTCAAC	GG	CC
176	AE06003749	6	17890735	CATAGTGCAATATATATATTATTAAAGAGAATTGTGACTTTCACTATTTGCTGTTACATG[T/C]TTATGCGTTACAATGGGTTCTAAAGATAAAAATATGATTTATGTGTTGGGTTTTTACGTT	AA	GG
177	AE06003762	6	18416902	GGGGTGCATTCACAGGATGTGAGTGTGGTTGTGCGTGTAGTGTTGTATATGCGTGTGTCC[A/G]TAGTGTACTAAAACAATCACCATCATCAAAACAATAGTTCAGCTAATTAATCACCACACA	GG	AA
178	AE06003907	6	20265565	TGCTGGTTGCTACATTGTCGGTTGCTGATTGGTCACCACTCGGGCGATCTTCGGTAGTCA[A/G]CCCGGTTTCAGTCGAAGGACCAGTCTCCGTGCCAGTCGGTTCAGAGTCCTTTCCAGATGG	TT	CC
179	AE06003911	6	20694115	TTGGCAAGAAACCAACGGGTAGAGCAGCTAGTGTGTCGTAGGCAGCAGTTTTTCGTTGAC[T/C]TAGCTGCATTGCACACTTATTCTTTCCCTTGTTTTCACTTAAAGTGATATAACACCGCTA	TT	CC
180	AE06004271	6	21381718	GACTCGAACTCAGCCGATCTTACCGGCTACTTACCGTCGGTCAGATCGGCCCCTGTGAAG[A/G]AAACGCGGTACTTTCTAAAATTTGGTATTATTTTCCTATTCCATGTTCATGGGCCAAATT	AA	GG
181	AE06004481	6	21814154	GAAGCTGGAGGCCGGAGATACGTACGATTCCGTCTGTCTCGTGGCTAGCTCATGGCATGC[A/G]GGCATGCAAGCATACAGTGGACGCATCACTGCTCTCTCTTTTGCGCCACCTCCCTCGTGA	GG	AA
182	AE06004751	6	23093514	GCCGTCACGTCAGATAAAACTGGGATCAAAACTGCTTAAGAACTCAAAGTGACCTGGTTT[T/C]GTAAGTTGAAGGATTGCATATATCTGGGGGATGATTATATAATCGGATGACAAGATGAGG	CC	TT
183	AE06004864	6	23532963	CTTGATGACCCCGGCGTTTCTGTACTTGTACCGGATGGCCCAGAACAAGAAGAAGAGGTA[A/G]TTGAGCGTGCTGAGCACACACATCACCCAGTAGAACCTCTCCAGGTGGTAGTGGTTCAGG	CC	TT
184	AE06005115	6	24339941	GTTGGAATTCCCAATCTGAAGCTCCGTTTCTTCCTGGAAGCACAGTTGTCTACACAGTTC[T/C]CCGAATAGAGCGGTTGTTCCGGTTTTGCCAAAAAAAAACGTTGTTTAAACCGTTGACTAG	AA	GG
185	AE06005506	6	25971657	ACATATATAAGTATTTCACTAATGGTTTTTCTCTAGTAAGCCATATGGCTTATAATCTGC[A/G]TTAGGGGAACCGATGGCGACCCAGGTCTGGAATGAATACTCGTCCAGACTCTCGGACTAG	TT	CC
186	AE06005672	6	26856608	CGAACTCCTCCTTGCTGAAGTTGTTCATCTGCCAATGCAAATGCCATGACAAAAAAAAAA[A/T]TCAGAAAGATGCATGTGAACAGAACAGTTCTTTCTTGGGTAGCATCTGTTCTGCTCTGGC	TT	AA
187	AE06005754	6	28652531	TCAGCCTGGTGATTGGGTGTACTTGAAACTTCAACCTTATGTTCAGACTTCGGTGGCCCG[T/C]AGAGCTAATCACAAGCTATCGTTTAAGTACTATGGTCCATTTGAAGTGCTTCACAAAGTT	TT	CC
188	AE06005770	6	29151739	TGTAAACTATTCTTATCGATTGAAAAATGAAGACAGAGTGACGAAAACGCCGATAAAAAA[T/C]AGTTTCAAAAATCTAAATCAGGCTTTAGCTCAAACAAGCTACCAACCACACTTCAGTCCT	TT	CC
189	AE06005811	6	30093070	TCTGACCATTCTTATACTACCAGAGAGAAGTATTTAGGTTGTGCTTGCAAAAAAGGACTC[A/T]GAAGATGACCACACAACTGAATGTACTATAAGAATCTCCTAGAAAAAAGAATGTACTACA	TT	AA
190	AE06006019	6	30718395	TGATTGACTAGCTGAATCAGCAACTAGGACCCACATGTCATCCTAATATTATCTTCTTCC[T/C]CTATGTCAACCCGTGGCAGTGCCGCCTCCTTTGCTATCGCATGCGCGCACTCGCTCACCG	AA	GG
191	AE06006647	6	31903684	TCTAGCATCTGCCGCTGATTCACCGAATTGGAATGGGAAAGAATTGTATGACATAAACCA[A/T]CCATTTGGTGCACAATATGCCGCTGGAATCTCCCCAACCGATGAAGAAGCCTGCAACATT	TT	AA
192	AE07000531	7	3874428	TTTAGAATCTGAATAAAAATCTAGACTGTTTAGAGAAGCTTTTTGCAGTTGTAGCTTCTA[T/G]AAGAATCTTTAGCTATAAGAAGCTCCCAAGCAGACTTTTATTTTCTATGGAACATAGCTA	TT	GG
193	AE07001478	7	10580941	AGTGGATACATCCAATGATGCCCATCTACGGAAGTGGCAGTAGCAAAGTGACCATTCCAT[T/C]TGACATTCAAAGTAGTTGAATTTATACTAATGTATGGCCTACATTCCTCTAAGAAACCAT	TT	CC
194	AE07001525	7	11307131	TTCCAATCTGTCTGTCTGCTGATGGCACTTGGTGGTTTGTTTTGCTGTTTGATGAGAGCG[A/G]CTTGAAATGTTGCTCTTAATATAGGGAAGATGCTGGTAGCATGGAACTGTTTGCTCGCTG	AA	GG
195	AE07001573	7	11984251	ATGGACGTCGACGGAGGACGAGACGACCGCGCACATAGGCTCTTCCATCGTGTCAGCTTC[A/G]TGGAGACGACCATGGTGCACATGTTCGACCGCAACGATGACATGCCGATCCCCAAGGAGG	TT	CC
196	AE07001645	7	12945675	GCTCTCTCTCTCCCATGTCTCCCATGTCCGGCCATCACTACCGTTGGCCGATCTCCCTCA[T/C]CGGAGTTCCACTGGCCATATCCTTGCGCCATCGGGCTTGCCTCGGCGAGGTGAACTCATT	TT	CC
197	AE07001750	7	13652785	AACATTTGCTCAAGGTTAGAATTTTTCAAAAAGAAAAGTGTACCTGAGGCATCGAGTCCG[A/G]GAAGATTATCGTGAAGAACATTGAGGCTGATAGATGGAATAAATGCTTCTTCCACTCAGC	AA	GG
198	AE07002577	7	16369894	GTGGAGGGGCTTAAAAACCCAAGCCCTCCAAAAACTAGCCGTTACTCACATAACAGGGCC[T/C]GGAACTTTCTGTCCAGACCAGGAACTTCCTGGCACCCTCCTCGACCAAACAGATAGATCG	GG	AA
199	AE07003872	7	19719706	TTATATGGAGATCGAGTCAACACATCACGTGGGTATCACATTTCGGCTGATACCGCCCTC[T/C]AAACCATCTTTGGACTATATGGTTTTGAAAGATGAGGTACGTGTTGTATAAGGTTTTATA	TT	CC
200	AE07004463	7	21395462	CTCTTCTTGGCTTGGATGCCTCCTATATAGAGAGGGGAAAAGGGGGGAGGAATTTATAGA[T/C]GGGAGGAGGAGGATGCTTGGTTTTCTTTGCCTCTCCTCCTCTCTCCTGGCCGCAAAGCCT	GG	AA
201	AE07004549	7	22475823	GGTAAACTAAATATGGCCAAAATTTTCCTGCTACGACACAAGATTGCATTGCATGTAGAT[T/G]TCGCTGAACTTTTTAACCCATTCTTGTGAGTTTTAGTCTTCTGATAAGTTGGCCACTCAC	CC	AA
202	AE07004933	7	24500999	ACAAACGAAGATGAAATCACAAACACAAGGGAACACAGTAGGGCTCAATTTTTTAATAGG[A/T]ATTGATCAAACCTGAGTATAAGGAAACTAGAATTATTTTCAACTAGAAATCGACCAAACC	AA	TT
203	AE07005519	7	26170387	TGGTTGTTGCAGCTTGGCTGGCACAAAGCACGTTGTAAGATTGTTGCCATGAGGTGAAAG[A/G]TGGACTGACGTGCAAACATATTTACAGTCAGAAATGTATAGTTTTTCATTTTACTTCAGC	GG	AA
204	AE07005532	7	26588366	GTGGAAGACGACCCATCCAGTTGGCCTCGCGAGCATTGCTTTGGAGTTTTTGGGTGTTGC[A/G]GGATGTTACCTCATGATTGTGTCGCATCTGTCCATGAGGCGTCTCCCTGATCTATACTCA	GG	AA
205	AE07005767	7	28035601	TGGGTCCTCCTGTTGGATTACGGTCGTCTACGGTCCCCAGTCCGATGCGGACAAGGTGCT[A/C]TTCCTTCAGGAGCTGTGCGATATCAGAAGTATGCGTAATGGGCCATGGGTAGTTGTTGGC	AA	CC
206	AE07006011	7	28590561	AAAGCAATGCATTTGTTGCACGGTGTGATTCTCGCGCTTCTCATATTCCGTGTTACTATC[A/G]TCGCTTCGTTGATTCGATCCGCGAGGCAGTAAGCATTCACCAGAAGTGCGCAAAGCTTTG	TT	CC
207	AE07006125	7	29363089	GAAACCTTTTTTCCTTAATGGGCTGGGCCTTGTGTTGACATATGGGCCATTTTTCTCCTA[A/T]ATAGACTGGGCCCAGTGGACATATAGGCCCTTTTTCCTAATGGACTGGGTCTTGTGTTGA	TT	AA
208	AE07006255	7	29663920	TGTGGAACAATAGGAGTATATGACCCACATACCTGTCACGGTAATGGTAGTGATATTATG[T/G]TATCCGGTTGTAAGAAATCAGGCTGCTCCAAAAATACTCAATGAAGTTGGTGTACTGCTC	AA	CC
209	AE07006764	7	30249819	ATAGCTTGTAGAAAATCAATAAAATATGAAGTGTACGCTAAATTTTCTACTAAAGCCAAT[T/G]GAAAACATTTGGATCGATTTTCAATTTTGGTAAACACGCATGGGCACCTAGCAGTTGCTA	AA	CC
210	AE08000003	8	168738	AATCTTAAAGCATATTTGATGGTCCAAAATTTGAAGGATAGGAGGTGGGATTTTATGTCA[A/G]CAGATATATAGGCCGTCTCAACAAAAAATTTGCGAATGTATACGATCGATCAATGAATTA	CC	TT
211	AE08000162	8	1873776	CCAATACATGCCCTCCTGCATATCGGCTCGATCGGCGGCATTCCTGTTTCAGAGCCTCGT[T/C]AATCCGCTTGCCAACGCCCTCAAGCTGAGTACAAGCCCCATTCAACCACGGGATATATCC	GG	AA
212	AE08000464	8	3936701	ACCGGCTAATCAATCTAACTAACTAAACGAGTCGCTGGTTTCTTTCTTGTGGTAGGAGTT[T/G]ATCAATTCTTTAGTATATTCCATGGAGTGGAGAGGGAGGCTGCACGCTGAAATGTGGTCG	TT	GG
213	AE08001375	8	6254422	ATGCGCATTTAATGGATGGAAAGGTAATGGGGGATGACGAATAGAGGATTTAGGGCCACA[A/G]AGCGTGTTTTTTGGGTGGAAAGTTTAGGGATTCGATGCAGGAGAGTTGCGGGAAGCAAGA	TT	CC
214	AE08001381	8	6693674	CTGGCCTGCATCCGAGATCATCGTCCGCAGCTGAACCTCGAGTTCTTACGTGAAGGATTC[T/G]CAAGTTCTCGGAGGACGCCAGCTGAAATCGACGGCCTTGCGCAGTCGATGGCACCGCTCG	AA	CC
215	AE08001767	8	8657445	TCTAGAACCAGTACCTATACTTTTACTCAAAGGTGTTGGTTATATATTTTTTTCAACCCA[T/C]GGAGGGGGTAAAGTCTATAGGTACCGGTTTTAGCATTTCCGGTACCTATCGTGTCAACTT	GG	AA
216	AE08002244	8	9631566	GAATGAGTCGCCCACCATACCTAAGAGCCCCATGATGCGTCTACCTATCAAAGCACAAAA[A/G]ATTAGTATTACCTTGCAAAGATTCGGCGAAATCTTGATTTAACTCTTTCAACACACCCTG	AA	GG
217	AE08002569	8	10233671	TAATGGAGTGCCAAAAGGCTTCACTCCCAAGTTGTGTTGACATCAAAACTGATAATAGAC[T/G]ACTGATAAGTCAGACACATCCTGCTGTTGATGCTGCCTTCGTATTATGGAAGAAATACTT	AA	CC
218	AE08003034	8	10854968	ATTTTTCTTCTCACGAGGATGGTTTGTTACTATTTCCTACCATCGCAAAAAAGTGGATTC[A/G]CTAAAATGCTATCATTTATATGGGTTTCGATGAAATACTACTCTCAACCAGAATGTTTTG	AA	GG
219	AE08003253	8	11336586	AGTGCTATGTGTCCGAGGTACTCATCGTACTTAGGTCATGGCCCAGCGTACACTCGATTC[A/G]ATGGGGAACTCGATCGGTGTCCTCCTCTCCCCTTCTCGCTCGCTCTCCTCCCTCCCGACT	CC	TT
220	AE08006030	8	16920552	TTGGTTTGTGTTTGGCCTCCATCCCCTTTAAGGGTTGTATACAACATTAGTAGTGACGAC[A/G]AACCCTGTTCGCCGGTTTGTAGTGTAGACGAGGACGAATGTACGAATGATGATGTAATTT	CC	TT
221	AE08006702	8	18197691	GTGGCCAACTAACCCCCGGTTGTAGATCGTCACATCATTGGTGGCCAAGACACACATCAG[T/C]AGTGGCATGACGAAGACCGTATTCCAAGATGAGGAAGGCTCAACCGTGATAGGGAGAGTG	GG	AA
222	AE08007844	8	22565537	ATGGCATGCATGCAAGTAATAATATCAACATATTGCACCGAGTTTTGCTTCGGGTGCGCG[T/C]GGTGTCAATATAACGCAATGTTTTTGGTGTTCAGAAGAACCTGCACCGTCGCTGCTGCCA	TT	CC
223	AE08007863	8	23296120	AAAAGGTATACTTCTGATGGTCATAAGGACATATGAGAGAAATCCAACCAAACGAACGAT[T/C]TGAGTCGTGTTCTTGTTCTTGCATGTCCTTCTATGTCTGCAAGTAAATATATATAGCCAA	CC	TT
224	AE08007873	8	23643280	TTAGGGTTGAGGGAGAGAGGGTGAAAGAGAAGAATGGAACCGCTCTCCCCCTAGACCCTC[T/C]GACGTAGCCAACTTGCATAAACTAGGGTGCTGGCACAGAAGGACATAGTCTAGAGCGAGC	TT	CC
225	AE08008213	8	24948718	ACAGCCGGTGTTTCTGCAAATTGCAACTGTTAGCTAGAGGGAAATTAATGATTGCGACCT[A/G]TTGGCCAAACTAATAATTCCATGAGGATCATGACAAGGCCTGCAACTACTGATAGTAATA	GG	AA
226	AE08008293	8	25540908	TGCTATTTCGATGAAACAGATGTCCTGAGAACGAATCCTCACATCACACATGTGTGCGTG[T/G]CATGATTTTTTTCCTTCCTCACTTGTACAAATCTTGAAACAAATATAGCAGTTCGAAAGT	GG	TT
227	AE08008580	8	28241591	CTGGCGGCAGAACCACGTACGGTTCCAGGCCGGATCATCTCTCGGTAGTGTTTTTTTTTT[A/T]AAAAAATGTATAATTCCTTAGCGATTGTGTTCTAAACACACTAGCTTCTAGGTTATCTGT	TT	AA
228	AE09000332	9	1227237	AAATTAAGTGATTTGACTCTAATTGTGTCAAATTGAGTTTGAGCTGTGGGGTGCTAGCTA[T/G]CTGATCAGTGGATGAGCAGTATACATGATGCGCTTAGTATGGTTTTGCAGGGTTCTAAGA	TT	GG
229	AE09000701	9	1869529	TCGATTTTTAATCCTGACTGAAATAACCGGGCCTAAAATTACCATCTTTAGTTCCGGATT[A/G]TGCGTCCTGGTTGTACAACCGAGACTAAAAGGGGTTGCCGAACCAGTAGTAAAAATGGGT	CC	TT
230	AE09001036	9	2696713	GTGCTTCATTCAATTTTGCTGATCTTACCCCATTTTATGGTTTTGATGAAACAGAGTCGA[A/G]GACGACTCCTTTTCAAGAGGAGGAGGATGATGTGTCCCAACCCCTGTCACATGATGATGA	TT	CC
231	AE09001040	9	3452883	GGCCCACGGCGACCGGCGGCGAGATGGAAAGTTTAGGGTTGGGAGAATAAAATCAAATCC[T/G]AATCGAGATCAAATCCGGCGATTTCCAAACGAAATTAGATGAAGTTTCTATAGGGGAAAA	CC	AA
232	AE09001277	9	4073632	GATCAGTCTCAAGAGGAGGAAGAGAATCACCAGTAGCAGATCAAGAAAGATGTCAGGAAG[T/C]AGTCAAGCATTACCAGTAGGGTAAGAGCCAAGGAGGAGAATTACCTGAGTTCCAAGTAGA	TT	CC
233	AE09001440	9	4760708	CGGGAATTCTTGTGTGGCTAGCAATTGTAGGGTAGATTGGTATGACAAGTGTACTTGCTA[A/G]TTGGCATGCTTTTGATTGGACTTGTGCGTACTTGCACTAATTGGCCTTGAACTGAAAAAG	CC	TT
234	AE09001720	9	5496790	CGGGTTTGTGCTGTCTGTTTACTATGTCATTGACTTTATCACAGTTTTCAGCGTGCTACG[A/C]TGTAACGAAGTGTTTACATACATCTAGCATGCTGACGTGGTTAGCCAACGATCAATGGGC	AA	CC
235	AE09003587	9	9281806	AAACCATAACGATTCATAGCAAAAACCCCCTATATTTGATGTTTACAACAACCACCTAGT[T/C]ATGAACCTGCTCTCGCAAGTCGCAAACTATGGCTAAAATTCCCCCAACATTTCACCCCCC	GG	AA
236	AE09004136	9	10422892	GCAAATGGTTCCTAGCAAATTTACACACTTCCACCCATACAAGTGACCCAAAACACAATA[T/C]CCAACACTGCACCACCCACAATGAGGCCTTCCCAGCTGCCAAAGGCTGCAAGCCTCCGTG	AA	GG
237	AE09004142	9	10771162	GTGCTCACAACCCGCGCAGACTCACCCATATGAACGCACGCACATGCACTCTACCCCTAT[A/G]AGCACAAATGCAGGCGCACACAATGGGCTCACGCCCATAACGCGCGCACAATCACTCATA	CC	TT
238	AE09004549	9	12529882	CCTTAAGCTGAATTGCTGGTTGCCTGAGAAAACAAAGTGTTCCATAATGTTGTCATTGCC[T/C]GAAAAAGTTTTGCTTTGTTCTGCTGTAAGTTTCTCATGCTATAACCCCCTTTTTTTTTTT	TT	CC
239	AE09004592	9	12885437	CTCATTGCTCCCGCTACCTACACTGCCACCACCACCGCCGCCGCTTGCACTACACCAAGC[A/G]TCGCAATCCAGCCTCACCATGGGGCCTCGTCGGCCTGTCCTTGCACAAAGCAGAGCACCA	CC	TT
240	AE09004619	9	13642381	GATTTGGTGCATCCTCAACCGGCGTAGTTCTAAATGTTGGCTTTGGCAAGAACTCAAGTG[T/C]CACAATTGCCTTATCATTACATAAATATGTGTAGAATCTCCCATTAATTGCTGTGAGTAG	CC	TT
241	AE09004713	9	14000371	TCATAGTCGAAGTCGCCGTAGTCGATAATCTCAGTCGGATGGCGGGAATCGACACTGGGA[A/G]AGCTGAGGTAGTCTCCTAATTCATTCGTGGAAATGGATCCAAGTCGTTGGAGAATTACAC	AA	GG
242	AE09004794	9	14333805	CATCTTGGCAGCTTGCACTGTATTGCCTCTCATTGGTTAGTTACACATGGATAGCGGCAC[A/G]GAACAAGTTGGATAAGGATGAGAATTACCTTTTAATGAACCGCTCAGCTCAAAGTTGGAG	AA	GG
243	AE09004958	9	15030557	CAAATCACTGGGGAAAAAATCCACACAACGCAGATTCGAGCACAGCGAGCAAATTCCGAC[A/G]ATTAGGAACCAAATCCGCCACCGCCGCTCCCTACCGCTGTCCCCACCGCCACCGCCACCA	AA	GG
244	AE09005191	9	15714167	CATGAACGCCGGCACGTACGAGAGGGCGAAACGTGTCGCGAGGTACTCGTACCACAGTGT[C/G]TCCTCATCCCCTCTGCTCCTGTCCAGGAAGAGACGAACACTGTCTGGGGTTTCTCCTCGA	CC	GG
245	AE09005345	9	16468850	AATTTTGCTGGGGCTAGCTAGCTTAATCGCTTGGCTCTTTTGTCTCAATTTCAACGTACG[A/G]CTTTCTCAGTGACAGTCGTACGTCTTCATTTCGTGGTAACTGTAGTTTTCACGCAGGCAG	CC	TT
246	AE09005356	9	16804876	AAAAGTAACTACAAATAAGATTTTGATGATTGCAATGACATGAGACCGGATTAATTGAAT[T/C]TCTACCCGGGATTTCTAAGCTACTATGATATCATTCACAGTGAGGTGTACTACCAATCAT	TT	CC
247	AE09005443	9	17461887	GTAAATGCGATCAAGAGTAATGGCACCAGTGTTCATGTTAATTCCGGAATAAATTTGTAC[C/G]GTGTACAGATGTACTGAATAATTTATTTCGTATGCATTTAACGCATATACCGACCGTATG	GG	CC
248	AE09005585	9	18510039	GACATGCATGGGCATATGTTATGTTTTCTTGCTTGTATTTCTTGGCAGCTATCTGACATA[A/G]GGTATATTGAGACCTCAAATACCTCACTAAATTCTTATTGAAAAAGCTTGAGTTCAGCTG	AA	GG
249	AE09005725	9	20193405	CAGTTGCACTGTCCTTAGTTCCACATTGAACAGAAATATTTGGGTAACTACATTCATGTG[T/C]CCTCATTCTTAGAAGTTCAATGATCCTTCGATAGCCTTGTTGATGTGGCCATGATACCCC	AA	GG
250	AE09005779	9	21387651	TTTCACCCCTATATGTATGTGTTTGGTTAGCTTAACTTCCTTACCAATTTCACCATACTT[A/T]ATGACTAGCAATTTATTCATCACATTTTATGGTTGTCACAACTTATCTAACATTAGTTGT	AA	TT
251	AE09005788	9	21738777	TTACTCTGAATCGAGTAGATCATTTACTTTTTCTTATGCCTCTTCAATTGTGCTTTCCTG[T/C]AGCTGCAACGGCAGCACCCAGATTCTGCATTCGCAGATCTTATAATCTGCCAAAGCCCAA	TT	CC
252	AE09005804	9	22070492	AAAATGCCATAATTCAAGTGGGGTTTCAGTATCAGTTGACAGGTGGCGATGCTCATTGCG[T/C]AACATCGCTTTTTTAATTGCTTTCAGAGGAGAGGCAATAAAAGATTGCTCGACCACTGCA	CC	TT
253	AE10000099	10	1060149	TTTTCCGATAATCCGAGTATTTTATTTTGAACAGAACATGTCCGGCGCCTGTATTGTGAA[C/G]TGCAAGGAGCAAAGGTTGTGCATCCAGCTTTTCAAAAATTTCAAGGTGGAGACAAAGAAT	CC	GG
254	AE10000224	10	1413355	TCCATTTCTATCTCTACCCTTGAAACAAAGCAGGGTGGCAGCGATAGCGGAGGAGGGGAT[T/C]GAGCTTATCAGTGAGGAGCTCTCTCTCTCTCTCTCTTTGGTGGAGGCGGCTATAAGCTCA	CC	TT
255	AE10000890	10	3688868	GCTGCATGGAAATGAGGTAAATAGAAATATTGTGTCTTGAAAGAAATTAGATTATTGCTA[T/C]CATATGTATTTTGAGGCTACAAGCAATTTTTTTGTGTACAAGGACACAAAGTACAAATGT	AA	GG
256	AE10004034	10	13957940	GAGATCAATTTTACGAAAATTGAAGGGCACTCGTATGGATTGTTAGTGCGTCAGAATTCA[C/G]ATACTCGAATTACAAAAATTACAAGCTTGATGAGTTAGGCTGCATCAGATGTACAGAGAA	CC	GG
257	AE10004177	10	14680480	TGTTGATATGGCATGCAAATTGCAAAGGCAATGCTGCTTTTCTTCTCCTTAACTGGAGGA[T/C]GATGCAAAGTGTATAGTGAGTGAGGGAAACATGAGAATGTCATTCTTTGGTTTTGTAGAT	CC	TT
258	AE10004229	10	15043032	GCGCGAGGGCAGCGGTGCAGCGGGTGGCGACTCGCGGCTTGAGTGTTAGCGACATTGGCA[A/G]CGCTGTGCGTGGGGATGCCAGTGTCGATAGGGAAGCGCGCGGGCTAAGCAGCAGCGCACG	TT	CC
259	AE10004791	10	16685115	TTAATTAGCGACAGAAACAGAAGGTGGCAAGCCAGCTGTCGGCCTAACGACCTGTCCGGC[T/C]GCTTACCATGAAAATCACTACAGTAAAACTTGACATGAGAAAAATGTTACAAGGTCGATC	TT	CC
260	AE10005483	10	19362053	GCTACCACCGTGTGTGCTACACTGACCGCCGCTGCTCGTCGACCAGTTGTACGGGGCTGA[T/C]TTATTCTGAATTTCTAATGGTTTATTTGGGGGTTTAGAACACTGAGGGGTGCTTTAGATC	CC	TT
261	AE10005539	10	20446396	TGTTCGTGTGCGAGAAAAAAGAGGAGTCAGCAAGCAGCATTGATGACCTGCAGCACCGAT[T/G]CAAGAAGCAGCAGCCATAAAAGCTCGAATTCAATTCAATTCAGCGCTGGCTGTGCCCTAA	TT	GG
262	AE10005656	10	22215825	CGACCATACGTCGTTGGGACTGGGCTACTTATTAGGCTTCCTAAAAATAACTTGATTTGA[T/C]CTACCTTAATGGTTTAGATATCTAGTAGTGCTGGTCCAAGTATATACACACCTACAGGCT	CC	TT
263	AE10005672	10	22825749	ATTGCAGGATGCACATGACGGGACATGGCACTACGTAGGGACTGCTTAGCACAACTCCAG[T/C]TGTACCTCAGCTAAACAGTTTCAGCTCCACCTAAAATGAGAGCGAAGGTGGGTTGAGCTC	CC	TT
264	AE10005777	10	23525856	ATCAGCTGAGTCCAGAAATAACCTAGGAAGAAGGCTTACATTCCGTGACAAATGCAACGC[A/G]CGGACTAAAGTAGATAAAGTGTATGCATCTGGCTTCATCTGGCTCTCGTGAAGATTTAAG	GG	AA
265	AE11000135	11	4109491	CCAACTCGACCGGCCCGTTAGAATTCGAAGTTCGAACCACCAGCATTATATTGCAAGAGG[T/C]CGGTTCGGCTCGGATTGGATAGGTTGAGGAACGAGAGACCAACGAACACGGCACGATATT	AA	GG
266	AE11000385	11	6017159	GATAACATCACCGTCGTCAGCCTAACACAGTAGAAGCCTTAATTTGCTTTATCTTGTATA[T/C]ATACTTGTTTAGGAAAATTTGGATGCTAATTGCAAAACTAACAAGTAATAAATTATTTTT	GG	AA
267	AE11000814	11	7822957	TAACGACACGAAAAATACTCATAAAAATTAACCGAAAGTCTAAAAAATGTTCTTCGTCCT[T/C]AGGCTTCACGACATCGCTGGCTCTATAATGCAATATTTTAGTAAAGGCTGTCGTTTTCCT	GG	AA
268	AE11000832	11	8614877	ATATCTCAGATCTCTCTTCCTCGTCAGTTGAGGAAGCCGCCGCACCAGATCGGGAACGTG[C/G]TGCACTGCTTGTGGCACAGCTCGACGCCGAGGTTGAGGAAGAGGAAGCACCTCGTGAAGC	CC	GG
269	AE11000946	11	10086498	CCAGTAGGTACTTGAGCATCTTGAGACTCCTCCTTGATAGTAACGACCTCTAGAGCTTTG[C/G]GTTTTTTTCTCACTCACATCTTCTTCACCTTTTTCACCTTTGATCCACTGGACCGATTCT	GG	CC
270	AE11001115	11	14277152	TTGATAAACCAACGGTAGTAGCCGCTAGACCAATAAAACTCCTAATGTCAGTTTGGGTCT[A/T]AGGTTGGTTCCAATCTAACACTTTCTGGACATTACTAGGATCTACAGCAACTCCACCCTC	TT	AA
271	AE11001205	11	17329585	TGTCAACTTATAGAAGGAAACCCAAATAACAATAGATATATAAACTTAACGAACAAGAGA[A/C]GATAAAATAAAAGACGAGAGTCGTATAATAAGATAGGAGAAGGCACCTACGCCGATGGAT	TT	GG
272	AE11001236	11	18139915	TCATCAACTCCATCACATTCACTTACGCTAACCGCAACGATGCTCTCTGGCTCTCTGCTC[T/C]ATCGAGCCCTATGGTAGCAACGGTGCCAAGTTACCGGAGGTGGCAATGTAGAAACTTAAA	AA	GG
273	AE11001499	11	18469219	ATGAGAGTAGGTTTCATGGTTCAATATGTAATTTAATCTGGCTCAGCTTCAAGAAATTAA[T/C]GCAACTTTTTGTGAAATTTCAGTATGGGACACCAAGGAGGAGTTTTAATTTAGTATGTCA	TT	CC
274	AE11002302	11	20117272	TATATATCCATTTCCGTTGCCATACTTTATTCACTATGTTGCATCGAGTGAGCTGCATTG[A/C]TCTGTACTACATGTTACTTGATATGTGTTGTTCATAAACACACACATTAATAATGATCAG	AA	CC
275	AE11002389	11	21618433	CACTGTCACACAGTCACAGTACATAGAGAGGCCTGGCGACGGCCTGTTGAGTTGAGTCCG[A/G]GTTCCATGAACAATAAACAGCCCAATCAAATGGAGAGTTCTGCCATGAACT	GG	AA
276	AE11002869	11	22616299	TTTCTGTCCCCCTTTTCCCAAGAGTTTTTACAGAATTTACCCTCAAAATTTGGCGCTCCA[A/G]ATCTTAAAGTACTAATTATGTGCCACAATCACATTACTGGTCAAGTTCCTGGATCTGTTT	GG	AA
277	AE11003369	11	23642915	GGTTGAGCTGATGTCTTTGCATTGTTCTTGGTGTATCATCAATTCATCATGCCAATGTAT[T/C]AAAATGGTTATACTACTTCCGTTCTATATTATAGCACCTTTGCTATTAAAATTTGAATAG	TT	CC
278	AE11004211	11	24590618	CACTGCTCTTAATTTTCTTAGAAACTAGACTGTAGCCGACACATATACAAGCAAGAGAAA[A/G]TTGCTACTGCAGCGGTCACAGAGACAGGTGGGAGATTGGCCGTGGGAGCGACAAAGCTTA	CC	TT
279	AE11005157	11	26206954	AGACCATATTGACCGGAATTGAAAAGACGGAAAACGGAATATCCTAGACAACGCCCCTAG[A/G]GAAGTCGTGACATTGAAGCGCTACTGCCACCCATCCAAAGAACTGGACTAGGTTTTCAAC	CC	TT
280	AE11005627	11	27107294	ACATTTAGGTACTGAAGCTCCTTCATTTTACTCTTCTTTGTAGGCAACGTGACAAGATAG[A/T]GACATCCTTCAAGGTCTAGCTTATGTAATTGCACAAGCTTACATATGTTCTCATGCAGTT	TT	AA
281	AE11005999	11	28371807	AGCCTCATTGTGGAACCATGCAACTGCCTACCCAGCACAAAAGCAGCCAGGTCTGCAGAA[C/G]CGCCAATGACGATCGACAGCACGAATGCATCATCAATCCTAACACCATCCCGCCTCATCT	CC	GG
282	AE11006278	11	29019834	GTGGGCAGTGCGCTGCGGAACAACTCGTGGGTGGCAGACATCAGAGGGGGTTTGTCCATT[T/C]AGGCTCTCGTCGAGTACTTCGGTATCTGGGATATGGTGGCTAACATATCTTTGCAAGAGG	CC	TT
283	AE12000105	12	895314	GCTCTTTGCAAGTAGAATGCATGTTTTCCCCCATTTAAAATGGCTTATTATTGCGCCCTT[T/C]TTTTCATCTGGGTAGCAGAACTAGCACCAACAGCTAAAATGTCCCCAAAACTAGCAGAAC	CC	TT
284	AE12000132	12	1922251	CATTAACACTAATGTTACACACTACAAAGTGAAACTGCATAATGTTTTGTGACATTTCTC[A/G]AAGAAGTACTACTACATCAGTGTCACATGGAGAGTATCGATAATGAAATCTCGAAAAAAG	AA	GG
285	AE12000192	12	3064818	AATGACATCAGAATTCTATGTTTTGATAATCCTACATTACAAATGAAGCCCAGGATAGGA[A/G]TACAGCTGGCCGTTCTTGCTTGAGGTGCTCGCCCATCTAGGGTTCAGTCAGCGCTGGCGT	TT	CC
286	AE12000210	12	3436886	GCAAAAGTAGGCCCCACCTGTCAGCGTCACCGCCTATTCCGCTCAGGATCACATCGTGAT[T/C]AACCCTACGTGTCCGTGTCGCGCCGCTCCGGCGGCGGGTAGAAACCGTACTCCAACCACG	AA	GG
287	AE12001859	12	8387294	TTGGCAAGCTCGACTGCCTCTTCCGAAACCTCCGGCTCTTCCAACACTTCCTTAACATGC[A/G]TTTATGGAACTACAATTTGGTGCCGGTCCTATGGACTTCTAGGACGATGATATACCTGAA	CC	TT
288	AE12001964	12	8736493	CATTTATGTTATAACGAGTTATAATTAAATTACCTTAGTTGTGAATTCTAAGTTGAGGAA[C/G]TCATCGCATGGGGTGATCTCTATCGTCGGCCAGAGGACTCCATGATGGTAACCAAGAGGA	CC	GG
289	AE12002760	12	11554743	ACGCAAAATTTCTTCAGGAGATATGGGATGCAACACAATTTTCCTAGCATGGTACAAAAA[A/G]GAGTACTGGTTTGACCTACCATGATGCATAGAATCCCTATCAAATTGCCAAGGTCTACCT	TT	CC
290	AE12002798	12	12657400	CTTGGTAGCGCAAGCCTAAGAGGTGGTTAGAATTTAGGTGTCCATGTTTGGATCCTAGTG[A/G]TCACTTGGAATCTAGGGAGACATAGGTGTTGGATTGGAGGCTAAAAGCTTTTTCTTGGTT	AA	GG
291	AE12002845	12	14123076	TCGCTCATATATATAATTAGATATTGAGAAAAGGGAAATCATATTAGTTGGTGAACTATC[A/G]AGGAAACATATGCAGTTGTCGGAGAACACAGATGGAAGCAAGATCGGAGACACAAGTCCA	TT	CC
292	AE12002997	12	17154111	AGTTCAAAACATGGTAAACCATGGATATCTTTTGTGTTGGAAATCATTAACAACTTCTAT[A/G]TACAATATATATTTCCACAAAAAGTTCAAAACATAAGTTGAGACTCACTGTTTGATATTA	AA	GG
293	AE12003091	12	17506912	GACTCTAGAAATATATTGTAATGATTTGTACACATCAAAAATCTCATTGAATCAACATAA[T/G]GAATGTGACATTGCAAAAATATAATTAAGTTTGGAAATGTAAAAAAAAATTGAAGCAGAA	TT	GG
294	AE12003528	12	18204981	ATTGAAAAAACAAGTGAGGCGAGCTCGGAGCGACACCAAACATCTAAGTTTCTAGACAGT[A/G]CATGATCCAACCACTATTGGAGAAACGTTCTTCTGTCCCGGTTTGCAACCCTCTTTACTA	CC	TT
295	AE12003923	12	18885344	ACCAGATGTTGAACACAACATCAATATAAATATGTTCAATTGGTATACAGGGCATGATCG[A/G]ATCGTAATTTATGATTTGAGTTTTTGAAGCAAAGCAGGCTTCTCTGTTGCTGTCAAGTGG	GG	AA
296	AE12004027	12	19235435	ACTCATAAAACCCGGTTGCTGCACCTAGCTTAGCTTCAGATCAGAAGTTTCTAGATCATG[A/G]AATTCTGGATGCCATTGATTAACTTCTTAATTAATTCTCGTATGCTATGGCAGGTGCAAA	CC	TT
297	AE12004144	12	19945123	GGGTCTTGGATTGTAACCCAAAATAATTATAGAGATTGTAACCTGGAACCATTGTGTGTT[T/C]CCTCATAAGTGTCTCGAGGATGCCAAGCTCAATGCTAACTCTACTATGCATACAATCTTG	CC	TT
298	AE12004448	12	21039163	GCTACCTAAACCAAAACAAAGTAACCTAAGAAGTCCAAGAAACAAAGTAGTGGTTTTACC[C/G]AAGAAATTGGGTACTATAAACAAAGTAGTGGTTTTTCAAGATAGCTGAATCAAAGAGAAT	GG	CC
299	AE12004528	12	21817536	CTCTGCTGCTTCCTTCTTAACCTTCCCCTTACCCCTCTTTCTTTTTTTTCTTGATTTTTA[T/G]GAATAAATGAGAATTTTCAAGAGGAAGGGAGGGTTTTATATAGGGCTGTCAAAAAAGCTC	AA	CC
300	AE12004693	12	22508603	CTCCCTTCGAGCCAGCAGCACCTGCAACCTTCAGAGGGCTCAGATGCCATTCATCAAATA[A/C]CGGTAAGAAACGCATTGTTGCTCTTCCAATTTTGTTTCACCAATTCTTTCCTGCAAAATG	TT	GG
301	AE12004703	12	22956823	AAGTTGAGACTCCAGTTACAATGGTGGAATACACATGGAAGCTATATAGCCTATATATGA[T/C]ATAAGAGTGGAAGCTCCAAAGGTGAATCAGGAATCTTGGTATGAGATGATAGTCTTCTTT	AA	GG
302	AE12004711	12	23313026	TGCCCCTCTGGATAGGCATGGCCCCATTTATTCCTCACATAATATGCCCACACCATTATT[T/G]GGTATTCCAACTAGACCACCTTAAAAACAGGTGTGTTGATATATTGCATTTAGAGTTTCT	TT	GG
303	AE12004911	12	24016684	TGTTCAACAGGATATAGTGACATACCACACATGCTATTTCTGTCAAATGTTAATGTTCCA[A/G]CTGGAGAAAGGACCCGTTGTCCCCCTTTCGCGCCCCATTCGACGAAAGGAACTGCTTCTT	CC	TT
304	AE12005029	12	24707998	AAATCCACATGCTTATGATTACGATTAAAAGGGTCACCATATTGAGGTCTTTTTCTGTAA[T/C]TGTGATCAACAGAATCATAACGAGTCTCCTCCTGTCTGTGCCAGAATGGTGGTCCACGAT	GG	AA
305	AE12005081	12	25067561	CGTTTCCTTGTGGCGGCAGAAGACGCCGCATGTTCTAGCTAGTTCCTTCCTTCCCAGATG[A/G]CGGTGACCGACTCCACCACATGTGTCGGTTCCTACTTTCACTCGGTGAAATGACAACTCC	TT	CC
306	AE12005239	12	25758406	TAAACAAGTAACATTGTAGCATCAGAGCCTTACGTAGTTACGTCACAAACTCACAATAAC[T/C]TAGTTCCATATATAACACTGGATCTTTATGAAACATAAGCCTAGCTCCGGACAGGGTTTA	TT	CC
307	AE12005544	12	27706241	ATTAGTAAGGAGTAGCTTCAATCATTGCTGCAGAATCTTGAATGGAGCTTGGTAAAATTG[A/G]AACATCTCTACAGTAATATGAAATACATCTCTACAGTAATATGAAATATAATTTCTTCAC	CC	GG
a Nomenclature of the SNP's is (two letters indicating the SNP source) + (two digits indicating the chromosome number) + (a six digit serial number).
